# Supplementary material for: COSMIN systematic review and meta-analysis of the measurement properties of the Positive and Negative Syndrome Scale (PANSS)
Source: eClinicalMedicine. 2025 Apr 11;82:103155. doi: 10.1016/j.eclinm.2025.103155 (PMC12008685; doi:10.1016/j.eclinm.2025.103155)
Supplement: Appendix S3 [file mmc3.xlsx]

## Sheet: Criteria content validity
Rating the content validity of the PROM
Complete one tabel per PROM (subscale)
Appendix 3. COSMIN Scoring form for content validity
Criteria for content validity
Score: + = sufficient; - = insufficient; ? = indeterminate; ± = inconsistent
PROM (subscale)		PROM development study	PROM development study	PROM development study	Content validity study 1	Content validity study 1	Content validity study 1	Rating of reviewers	Rating of reviewers	Rating of reviewers	OVERALL RATINGS PER PROM3	OVERALL RATINGS PER PROM3	OVERALL RATINGS PER PROM3	QUALITY OF EVIDENCE	QUALITY OF EVIDENCE	QUALITY OF EVIDENCE
PANSS-30		+ / - / ?	+ / - / ?	+ / - / ?	+ / - / ?	+ / - / ?	+ / - / ?	+ / - / ?	+ / - / ?	+ / - / ?	+ / - / ± / ?	+ / - / ± / ?	+ / - / ± / ?	High, moderate, low, very low	High, moderate, low, very low	High, moderate, low, very low
		rater 1	rater 2	consensus	rater 1	rater 2	consensus	rater 1	rater 2	consensus	rater 1	rater 2	consensus	rater 1	rater 2	consensus
Relevance
1	Are the included items relevant for the construct of interest?	+	+	+	none			-	-	-
2	Are the included items relevant for the target population of interest?1	+	+	+				+	+	+
3	Are the included items relevant for the context of use of interest?1	-	-	-				-	-	-
4	Are the response options appropriate?	-	-	-				+	+	+
5	Is the recall period appropriate?	-	-	-				+	+	+
	RELEVANCE RATING (+ / - / ± / ?)	±	±	±				±	±	±	±	±	±	Low	Low	Low
Comprehensiveness
6	Are all key concepts included?	-	-	-				-	-	-
	COMPREHENSIVENESS RATING (+ / - / ± / ?)	-	-	-				-	-	-	-	-	-	Low	Low	Low
Comprehensibility
7	Are the PROM instructions understood by the population of interest as intended?	-	-	-
8	Are the PROM items and response options understood by the population of interest as intended?	-	-	-
9	Are the PROM items appropriately worded?							+	+	+
10	Do the response options match the question?							+	+	+
	COMPREHENSIBILITY RATING (+ / - / ± / ?)	-	-	-				+	+	+	±	±	±	Very Low	Very Low	Very Low
	CONTENT VALIDITY RATING (+ / - / ± / ?)	±	±	±				±	±	±	±	±	±	Low	Low	Low
1 These criteria refer to the construct, population, and context of use of interest in the systematic review.
2 Add more columns if more content validity studies are available
3 If ratings are inconsistent between studies, consider using separate tables for subgroups of studies with consistent results.
