# Supplementary material for: COSMIN systematic review and meta-analysis of the measurement properties of the Positive and Negative Syndrome Scale (PANSS)
Source: eClinicalMedicine. 2025 Apr 11;82:103155. doi: 10.1016/j.eclinm.2025.103155 (PMC12008685; doi:10.1016/j.eclinm.2025.103155)
Supplement: Appendix S5 [file mmc5.xlsx]

## Sheet: Tabelle1
Appendix 5. Heterogeneity measured in meta-analysis
			Heterogeneity
	measurement property		Q-value	df (Q)	P-value	I-squared
	Internal consistency	GeneralPsychopathologySubscale	202.666	10	0	95.0658
		NegativeSubscale	48.3217	15	2.26e-05	68.9581
		PANSSTotalScore	52.7013	12	4.66e-07	77.2302
		PositiveSubscale	40.9676	14	0.00018	65.8266
	cross-cultural validity	GeneralPsychopathologySubscale	4.07165	1	0.0436	75.4399
		NegativeSubscale	0.604024	1	0.437047	0
		PositiveSubscale	0.214375	1	0.64336	0
	interrater reliability	GeneralPsychopathologySubscale	31.1249	11	0.00105	64.6586
		NegativeSubscale	98.3835	12	1.11e-15	87.8028
		PANSSTotalScore	44.1135	9	1.35e-06	79.5981
		PositiveSubscale	38.2267	12	0.000141	68.6083
	test-retest reliability	GeneralPsychopathologySubscale	0.842319	1	0.358734	0
		NegativeSubscale	0.393364	1	0.530536	0
		PANSSTotalScore	2.72337	2	0.256229	26.5615
		PositiveSubscale	0.00795	1	0.92896	0
	criterion validity	PANSSTotalScore	104.679	3	0	97.1341
	construct validity	GeneralPsychopathologySubscaleBPRSGeneral	0	0	1	0
		GeneralPsychopathologySubscaleCGIS	1.00452	2	0.60516	0
		GeneralPsychopathologySubscaleg	1.6e-14	0	1	0
		GeneralPsychopathologySubscaleInSka	0	0	1	0
		GeneralPsychopathologySubscalePSP	0	0	1	0
		GeneralPsychopathologySubscaleSANS	0.139388	1	0.70889	0
		GeneralPsychopathologySubscaleSAPS	0.138256	1	0.710021	0
		GeneralPsychopathologySubscaleWAISIQ	0	0	1	0
		NegativeSubscaleBPRSNegative	0	0	1	0
		NegativeSubscaleCGIS	0.329722	1	0.565823	0
		NegativeSubscaleg	0	0	1	0
		NegativeSubscaleGeneralPsychopathologySubscale	13.2488	3	0.00413	77.3564
		NegativeSubscaleMARSTotalScore	9.52e-15	0	1	0
		NegativeSubscalePSP	0	0	1	0
		NegativeSubscaleSANS	13.8635	8	0.0854	42.2946
		NegativeSubscaleSAPS	7.40593	5	0.192158	32.4866
		NegativeSubscaleSCoRS	0	0	1	0
		NegativeSubscaleSEB	1.09e-12	0	1	0
		NegativeSubscaleWAISIQ	5.58e-14	0	1	0
		PANSSTotalCGAS	0	0	1	0
		PANSSTotalCGIS	96.3181	4	0	95.8471
		PANSSTotalPSP	0	0	1	0
		PositiveSubscaleBPRSPositive	0	0	1	0
		PositiveSubscaleCGIS	1.59007	1	0.207316	37.1096
		PositiveSubscaleg	4.24e-14	0	1	0
		PositiveSubscaleGeneralPsychopathologySubscale	29.3299	3	1.91e-06	89.7715
		PositiveSubscaleNegativeSubscale	70.6299	10	3.35e-11	85.8417
		PositiveSubscalePSP	2.38e-13	0	1	0
		PositiveSubscaleSANS	14.9782	5	0.0105	66.6182
		PositiveSubscaleSAPS	44.5481	8	4.48e-07	82.0419
		PositiveSubscaleSEB	8.51e-17	0	1	0
		PositiveSubscaleWAISIQ	0	0	1	0
