# Supplementary material for: COSMIN systematic review and meta-analysis of the measurement properties of the Positive and Negative Syndrome Scale (PANSS)
Source: eClinicalMedicine. 2025 Apr 11;82:103155. doi: 10.1016/j.eclinm.2025.103155 (PMC12008685; doi:10.1016/j.eclinm.2025.103155)
Supplement: Appendix S6 [file mmc6.xlsx]

## Sheet: Appendix 5
	Appendix 6. Characteristics of the included study populations
			Population		Disease characteristics			Instrument administration
	Ref	N	Age mean (SD, range) yr	Gender %female	Disease	Disease duration mean (SD) yr	Setting	Country	Language
	Kay, S. R., et al. (1987). "The positive and negative syndrome scale (PANSS) for schizophrenia." Schizophr Bull 13(2): 261-276.	101	36.81 (SD=11.16)	30.7%	patients with chronic schizophrenia	14.41 (SD = 8.95)	Inpatients	USA	English
	Kay, S. R., et al. (1988). "Reliability and validity of the positive and negative syndrome scale for schizophrenics." Psychiatry Res 23(1): 99-110.	31	23.90 (SD=4.12)	45.2%	patients with acute schizophrenia	1.45 (NO SD)	Inpatients	USA	English
		51	33.10 (SD=8.51)	5.9%	patients with chronic schizophrenia	11.08 (SD = 6.55)	Inpatients	USA	English
	Kay, S. R., et al. (1986). "Positive and negative syndromes in schizophrenia as a function of chronicity." Acta Psychiatr Scand 74(5): 507-518.	134	33.53 (NO SD)	32.8%	patients with acute(n=33), chronic(n=38) and long-term chronic (n=63) schizophrenia	11.19 (NO SD)	Inpatients	USA	English
	Kay, S. R., et al. (1986). "Significance of positive and negative syndromes in chronic schizophrenia." Br J Psychiatry 149: 439-448.	101	36.11 (SD = 11.42)	30.7%	patients with chronic schizophrenia meeting DSM-III criteria for schizophrenia	14.41 (SD = 8.95)	Inpatients	USA	English
	Kay, S. R., et al. (1990). "The positive and negative syndrome scale - Spanish adaptation." Journal of Nervous and Mental Disease 178(8): 510-517.	17	34.8 (SD = 10.74)	5.9%	patients meeting DSM-III-R criteria for diagnosis of schizophrenia (82%), no further information on the remaining 18%	12.6 (SD = 9.56)	Inpatients	USA	English / Spanish
		20	38.2 (SD = 8.77)	0.25	patients meeting DSM-III-R criteria for diagnosis of schizophrenia (75%), no further information on the remaining 25%	12.8 (SD = 10.12)	Inpatients	USA	Spanish
		20	33.1 (SD = 9.28)	0.15	patients meeting DSM-III-R criteria for diagnosis of schizophrenia (85%), no further information on the remaining 15%	12.5 (SD = 8.01)	Inpatients	USA	English
	Dollfus, S., et al. (1991). "Principal-component analysis of PANSS and SANS-SAPS global ratings in schizophrenic patients." European Psychiatry 6(5): 251-259.	70	40.7 (SD = 14.3)	54.3%	patients with diagnosis of schizophrenia according to different diagnosis systems (DSM-3-R; Langfeldt; Carpenter; Schneider)	6.6 (SD = 5)	In- and Outpatients; Hospital Charles Nicolle, Rouen, France	France	French
	Bell, M., et al. (1992). "The Positive and Negative Syndrome Scale and the Brief Psychiatric Rating Scale. Reliability, comparability, and predictive validity." J Nerv Ment Dis 180(11): 723-728.	56	40.2 (SD = 8.6)	7.1%	patients meeting DSM-III-R criteria for diagnosis of schizophrenia	16.9 (SD = 7.8)	Psychiatric Service of a Department of Veterans Affairs Medical Center (not reported which location)	USA	English
	Bell, M. D. (1994). "Five-Component model of schizophrenia: Assessing the factorial invariance of the positive and negative syndrome scale." Psychiatry Research 52(3): 295-303.	146	40 (SD = 8.3)	0.05	patients meeting DSM-III-R criteria for diagnosis of chronic schizophrenia	16.6 (SD = 8.3)	Outpatients; VA Medical Center West Heaven, CT	USA	English
	von Knorring, L. and E. Lindström (1992). "The Swedish version of the Positive and Negative Syndrome Scale (PANSS) for schizophrenia. Construct validity and interrater reliability." Acta Psychiatr Scand 86(6): 463-468.	88	NIP on Age	NIP on Gender	patients meeting DSM-III-R criteria for diagnosis of schizophrenia	15.9 (SD = 9.8)	NIP	Sweden	Swedish
	Lindström, E., et al. (1994). "Interrater reliability of the Structured Clinical Interview for the Positive and Negative Syndrome Scale for schizophrenia." Acta Psychiatr Scand 89(3): 192-195.	2	NIP on Age	NIP on Gender	patients with chronic schizophrenia	NIP on disease duration	video-taped sessions of assessment with SCID-PANSS	Sweden	Swedish
	Peralta, V. (1994). "Psychometric properties of the positive and negative syndrome scale (PANSS) in schizophrenia." Psychiatry Research 53(1): 31-40.	100	35.8 (SD=12.7)	0.31	patients meeting DSM-III-R criteria for diagnosis of schizophrenia	10.4 (SD = 8.9)	Inpatients	Spain	Spanish
		27	NIP on Age	NIP on Gender	patients meeting DSM-III-R criteria for diagnosis of schizophrenia	NIP on disease duration	Inpatients	Spain	Spanish
	Norman, R. M. G., et al. (1996). "A study of the interrelationship between and comparative interrater reliability of the SAPS, SANS and PANSS." Schizophrenia Research 19(1): 73-85.	85	36.4 (NO SD)	0.32	patients meeting DSM-III criteria for diagnosis of schizophrenia	NIP on disease duration	In- and Outpatients	Kanada	English
	Dollfus, S. and M. Petit (1995). "Principal-component analyses of PANSS and SANS-SAPS in schizophrenia: their stability in an acute phase." Eur Psychiatry 10(2): 97-106.	57	40.3 (SD = 13.9)	66.7%	patients diagnosed with schizophrenia according to different diagnosis systems (DSM-3-R; Langfeldt; Carpenter; Schneider)	NIP on disease duration	Inpatients; Hospital Charles Nicolle, Rouen, France	France	French
	White, L., et al. (1997). "Empirical assessment of the factorial structure of clinical symptoms in schizophrenia. A multisite, multimodel evaluation of the factorial structure of the Positive and Negative Syndrome Scale. The PANSS Study Group." Psychopathology 30(5): 263-274.)	1233	47.0 (SD = 19.5)	0.41	patients with diagnosis of schizophrenia or schizoaffective disorder	NIP on disease duration	In- and Outpatients	International	NIP (assumably several languages)
	Igarashi, Y., et al. (1998). "Interrater reliability of the Japanese version of the Positive and Negative Syndrome Scale and the appraisal of its training effect." Psychiatry Clin Neurosci 52(5): 467-470.	20	47.4 (SD = 9.6)	0.2	patients meeting DSM-IV criteria for diagnosis of chronic schizophrenia	24.1 (SD = 10.0)	Inpatients; Tokyo Metropolitan Matsuzawa Hospital	Japan	Japanese
	Lançon, C., et al. (1998). "Factorial structure of the Positive and Negative Syndrome Scale (PANSS): a forced five-dimensional factor analysis." Acta Psychiatr Scand 98(5): 369-376.	205	36.2 (SD = 10.4)	0.4	patients meeting DSM-III-R criteria for diagnosis of schizophrenia	11.2 (SD = 8.4)	in-patients and out-patients	France	French
	Müller, M. J., et al. (1998). "Evaluation of standardized rater training for the Positive and Negative Syndrome Scale (PANSS)." Schizophr Res 32(3): 151-160.	1	50	1	patients meeting DSM-III-R criteria for diagnosis of 295.9	>10	NIP	Germany	German
	Müller, M. J. and H. Wetzel (1998). "Improvement of inter-rater reliability of PANSS items and subscales by a standardized rater training." Acta Psychiatr Scand 98(2): 135-139.	1	50	1	patients meeting DSM-III-R criteria for diagnosis of 295.9	>10	NIP	Germany	German
		1	52	0	patients meeting DSM-III-R criteria for diagnosis of 295.7	5	NIP	Germany	German
	Lançon, C., et al. (1999). "Validity and reliability of the French-language version of the Positive and Negative Syndrome Scale (PANSS)." Acta Psychiatr Scand 100(3): 237-243.	342	36.8 (SD = 10.91)	40.35%	patients meeting DSM-III-R criteria for diagnosis of schizophrenia	13.2 (SD = 9.4)	In- and Outpatients	France	French
	Lançon, C., et al. (2000). "Stability of the five-factor structure of the Positive and Negative Syndrome Scale (PANSS)." Schizophr Res 42(3): 231-239.	342	36.8 (SD = 10.91)	40.35%	patients meeting DSM-III-R criteria for diagnosis of schizophrenia in relapse and chronic phase	13.2 (SD = 9.4)	In- and Outpatients	France	French
	Mass, R., et al. (2000). "Psychopathological syndromes of schizophrenia: evaluation of the dimensional structure of the positive and negative syndrome scale." Schizophr Bull 26(1): 167-177.	253	35.2 (SD = 10.6)	15.4%	patients meeting ICD-10 criteria for diagnosis of schizophrenia	7.6 (SD = 8.6)	Inpatients; Northern Clinic, Hamburg-Ochsenzoll & University Hospital, Hamburg-Eppendorf	Germany	German
	Nilchaikovit, T., et al. (2000). "The Thai version of the Positive and Negative Syndrome Scale (PANSS) for schizophrenia: criterion validity and interrater reliability." J Med Assoc Thai 83(6): 646-651.	20	31.1 (SD = 9.36)	0.45	patients with schizophrenia; no diagnostic system given	8.4 (SD = 8.05)	NIP	Thailand	Thai
	Wolthaus, J. E. D., et al. (2000). "Component structure of the Positive And Negative Syndrome Scale (PANSS) in patients with recent-onset schizophrenia and spectrum disorders." Psychopharmacology 150(4): 399-403.	138	23.2 (SD = 5.26)	23.19%	first or second episode DSM-IV diagnosed schizophrenia	NIP on disease duration	In- and Outpatients; Universtiy Hospital Amsterdam, Groningen and Utrecht	Netherlands	Dutch
	El Yazaji, M., et al. (2002). "Validity of the depressive dimension extracted from principal component analysis of the PANSS in drug-free patients with schizophrenia." Schizophr Res 56(1-2): 121-127.	81	30.42 (SD = 6.83)	12.36%	patients meeting DSM-IV criteria for diagnosis of acute schizophrenia	5.75 (SD = 4.65)	Inpatients; Centre Psychiatrique Universitaire of Casablanca	Morocco	French
	Barrio, C., et al. (2003). "A tri-ethnic examination of symptom expression on the positive and negative syndrome scale in schizophrenia spectrum disorders." Schizophr Res 60(2-3): 259-269.	351	41 (SD = 11)	39.3%	patients meeting DSM-IV criteria for diagnosis of schizophrenia or schizoaffective disorder	NIP on disease duration	NIP	USA	English
		198	42 (SD = 11.1)	0.36	patients meeting DSM-IV criteria for diagnosis of schizophrenia or schizoaffective disorder	NIP on disease duration	NIP	USA	English
		88	42 (SD = 10.5)	0.49	patients meeting DSM-IV criteria for diagnosis of schizophrenia or schizoaffective disorder	NIP on disease duration	NIP	USA	English
		65	35 (SD = 10.3)	0.35	patients meeting DSM-IV criteria for diagnosis of schizophrenia or schizoaffective disorder	NIP on disease duration	NIP	USA	English
	Emsley, R., et al. (2003). "The factor structure for the Positive and Negative Syndrome Scale (PANSS) in recent-onset psychosis." Schizophrenia Research 61(1): 47-57.	535	26 (SD = 6.9)	28.97%	patients meeting DSM-IV criteria for diagnosis of schizophrenia, schizophreniform disorder or schizoaffective disorder	11.9 (SD = 3.11)	No single parameter on disease severity	11 Different countries	NIP (assumably English)
	Fitzgerald, P. B., et al. (2003). "A confirmatory factor analytic evaluation of the pentagonal PANSS model." Schizophr Res 61(1): 97-104.	347	33.8 (SD = 1.9)	38.04%	patients with schizophrenia/ schizoaffective disorder; no diagnostic system given	NIP on disease duration	Inpatients (48.7%) and outpatients (51.3%); Dandenong Psychiatry Research center, Victoria, AU	Australien	English
	Loas, G., et al. (1997). "A four-syndrome model of chronic schizophrenia: Principal components analysis of the Postive and Negative Syndrome Scale (PANSS) in 153 chronic schizophrenics." Encephale 23(1): 10-18.	153	38.83 (SD = 10.15	41.83%	First or second episode DSM-IV diagnosed schizophrenia	14.69 (SD = 9.64)	In- and Outpatients; Hopital psychiatrique de Clermont de l´Oise and Hopital Pinel d´Amiens)	France	French
	Lancon, C., et al. (1997). "Psychometric properties of the PANSS in a sample of French schizophrenic patients." Encephale 23(1): 1-9.	85	36.2 (SD = 11.3)	29.4%	patients meeting DSM-III-R criteria for diagnosis of schizophrenia	12 (SD = 9.08)	In- and Outpatients; Marseille	France	French
	Fresán, A., et al. (2005). "A forced five-dimensional factor analysis and concurrent validity of the Positive and Negative Syndrome Scale in Mexican schizophrenic patients." Schizophr Res 72(2-3): 123-129.	150	29.5 (SD = 8.1)	0.38	patients meeting DSM-IV criteria for diagnosis of schizophrenia	NIP on disease duration	In- and Outpatients (85.3% outpatients, 14.7% inpatients); National Institute of Psychiatry; Mexico City	Mexico	NIP (assumably Spanish)
	Leucht, S., et al. (2005). "What does the PANSS mean?" Schizophr Res 79(2-3): 231-238.	2660 (week 6; baseline n=4091)	NIP on Age at week 6	NIP on gender distribution week 6 (34.7% (female) at baseline)	patients meeting DSM-III-R/-IV criteria for diagnosis of schizophrenia, schizoaffective disorder or schizophreniform disorder	NIP on disease duration	In- and Outpatients	International collected data	several languages
	Van der Gaag, M., et al. (2006). "The five-factor model of the Positive and Negative Syndrome Scale II: a ten-fold cross-validation of a revised model." Schizophr Res 85(1-3): 280-287	5769	36.11 (SD = 11.42)	30.5%	patients meeting DSM-IV criteria for diagnosis of schizophrenia and related diseases	12.74 (SD =10.11)	In- and Outpatients	International collected data	several languages
	Masiak, M. and B. Loza (2004). "Core factors of schizophrenia structure based on PANSS and SAPS/SANS results. Discerning and head-to-head comparison of PANSS and SASPS/SANS validity." Psychiatria Polska 38(5): 795-808.	100	33.5 (SD = 7.95	0.36	patients meeting ICD-10-DCR criteria for diagnosis of paranoid schizophrenia with current exacerbation	7.93 (SD = 6.68)	NIP	Poland	NIP (assumable Polish)
	Levine, S. Z. and J. Rabinowitz (2007). "Revisiting the 5 dimensions of the Positive and Negative Syndrome Scale." J Clin Psychopharmacol 27(5): 431-436.	1872	NIP on Age	29.4%	chronic schizophrenia, schizophreniform disorder, schizoaffective disorder	NIP on disease duration	NIP	17 different countries	NIP
		1284	NIP on Age	29.4%	chronic schizophrenia, schizophreniform disorder, schizoaffective disorder	NIP on disease duration	NIP	17 different countries	NIP
	Santor, D. A., et al. (2007). "Item response analysis of the Positive and Negative Syndrome Scale." BMC Psychiatry 7: 66.	9205	39.0 (SD = 11.5)	0.35	patients meeting DSM-IV criteria for diagnosis of schizophrenia, schizoaffective, schizophreniform disorder	NIP on disease duration	In- and Outpatients	International collected data	NIP (assumably several languages)
	Lindenmayer, J. P., et al. (2008). "Dimensions of psychosis in patients with bipolar mania as measured by the positive and negative syndrome scale." Psychopathology 41(4): 264-270.	271	NIP on Age	NIP on Gender	patients meeting DSM-IV criteria for diagnosis of bipolar disorder I with mania and psychotic symptoms (subpopulation of DSM-IV diagnosis of bipolar disorder I with mania)	NIP on disease duration	NIP	USA& India	English, Indian
	Gil, D., et al. (2009). "Validity of the cognitive factor of the Positive and Negative Syndrome Scale as a measure of cognitive functioning in schizophrenia." Rev Psiquiatr Salud Ment 2(4): 160-168.	235	NIP on age mean	37.02%	patients meeting ICD-10 criteria for diagnosis of schizophrenia	NIP on disease duration	CRPS of Padre Menni Hospital Center, Santander	Spain	Spanish
	Aggarwal, N. K., et al. (2011). "Comparing the PANSS in Chinese and American inpatients: cross-cultural psychiatric analyses of instrument translation and implementation." Schizophr Res 132(2-3): 146-152.	553	43.0 (SD = 11.5)	47.0%	patients meeting DSM-IV criteria for diagnosis of schizophrenia with disease duration>3 years	> 3 years (not further specified)	Inpatients; Second Xiangya hospital, Changsha	China	Chinese
		261	35.7 (SD = 12.0)	16.9%	patients with diagnosis of chronic schizophrenia	NIP on disease duration	Inpatients, different hospitals	USA	English
	Citrome, L., et al. (2011). "Efficacy of iloperidone in schizophrenia: a PANSS five-factor analysis." Schizophr Res 131(1-3): 75-81.	3580	NIP on Age	NIP on Gender	patients meeting DSM-IV criteria for diagnosis of schizophrenia or schizoaffective disorder	NIP on disease duration	NIP	International	NIP
	Khan, A., et al. (2011). "Use of non-parametric item response theory to develop a shortened version of the Positive and Negative Syndrome Scale (PANSS)." BMC Psychiatry 11: 178.	7348	NIP on Age	NIP on Gender	patients meeting DSM-IV criteria for diagnosis of schizophrenia or schizoaffective disorder	NIP on disease duration	NIP; Data provided by Ortho-McNeil Janssen Pharmaceutics	NIP	NIP
	Aggarwal, N. K., et al. (2012). "Rater evaluations for psychiatric instruments and cultural differences: the positive and negative syndrome scale in China and the United States." J Nerv Ment Dis 200(9): 814-820.	504	50 (SD = 10.712)	34.1%	patients meeting DSM-IV criteria for diagnosis of schizophrenia	24.4 (SD = 9.6)	Inpatients; Beijing Hui Long Guan Hospital and HeBei Province Veteran Psychiatric Hospital	China	Chinese
		268	37.8 (SD = 11.7)	23.5%	patients meeting DSM-IV criteria for diagnosis of schizophrenia	NIP on disease duration	Inpatients, 57 US-sites	USA	English
	Wallwork, R. S., et al. (2012). "Searching for a consensus five-factor model of the Positive and Negative Syndrome Scale for schizophrenia." Schizophr Res 137(1-3): 246-250.	458	34.8 (SD = 9.9)	0.25	patients meeting DSM-IV criteria for diagnosis of schizophrenia or schizoaffektive disorder	NIP on disease duration	NIP	USA	English
		164	37.4 (SD = 11.5)	0.45	patients meeting DSM-IV criteria for diagnosis of schizophrenia	NIP on disease duration	NIP	Japan	Japanese
	Kumar, A. and C. R. J. Khess (2012). "Factor analysis of positive and negative syndrome scale in schizophrenia: An exploratory study." Indian Journal of Psychiatry 54(3): 233-238.	150	32.97 (SD = 8.02)	33.4%	patients meeting ICD-10 criteria for diagnosis of schizophrenia	5.52 (SD = 4.69)	Inpatients; Central Institute of Psychiatry, Ranchi	India	Indian
	Jelastopulu, E., et al. (2013). "Correlation between the personal and social performance scale (PSP) and the positive and negative syndrome scale (PANSS) in a Greek sample of patients with schizophrenia." BMC Psychiatry 14(1): 197.	2010	38.9 (NIP on SD)	39.25%	patients meeting DSM-IV criteria for diagnosis of schizophrenia	12 (SD = 9.3)	Outpatients	Greece	NIP (assumbly Greek)
	Jiang, J., et al. (2013). "Validated five-factor model of positive and negative syndrome scale for schizophrenia in Chinese population." Schizophr Res 143(1): 38-43.	903	49.6 (SD = 13.0)	33.11%	patients meeting DSM-IV criteria for diagnosis of schizophrenia	21.8 (SD = 13.0)	NIP; Institute of Mental Health of Singapore	China	NIP (assumably Chinese)
		942	41.5 (SD = 10.8)	46.07%	patients meeting DSM-IV criteria for diagnosis of schizophrenia	17.4 (SD = 11.1)	NIP; Institute of Mental Health of Singapore	China	NIP (assumably Chinese)
		1845	45.5 (SD = 12.6)	39.72%	patients meeting DSM-IV criteria for diagnosis of schizophrenia	19.6 (SD = 12.3)	NIP; Institute of Mental Health of Singapore	China	NIP (assumably Chinese)
	Hwang, S. S. H., et al. (2009). "The causal model of insight in schizophrenia based on the positive and negative syndrome scale factors and the structural equation modeling." Journal of Nervous and Mental Disease 197(2): 79-84.	342	33.02 (SD = 9.07)	51.16%	patients with schizophrenia or schizoaffective disorder in first onset or acute exacerbation	7.47 (SD = 6.93)	NIP; data from three separate studies	NIP	NIP
	Callegari, C., et al. (2005). "Evaluation of positive and negative symptoms in chronic schizophrenia: An interrelationship study among SANS/SAPS, PANSS and InSka rating scales." Minerva Psichiatrica 46(4): 315-323.	28	46 (SD = 10.6)	32.14%	patients meeting DSM-IV criteria for diagnosis of schizophrenia; criteria for chronicity met	NIP on disease duration	Inpatients; Dipartimento di Salute Mentale a Direzione Universitaria di Varese	Italia	Italian
	Cruz, B. F., et al. (2013). "How specific are negative symptoms and cognitive impairment in schizophrenia? An analysis of PANSS and SCoRS." Cognitive Neuropsychiatry 18(3): 243-251.	101	41.7 (SD = 10.9)	42.6%	chronic schizophrenia (confirmed with MINI International Neuropsychiatric Interview)	NIP on disease duration	Outpatients	Brazil	Brazilian
	Khan, A., et al. (2013). "Assessing the sources of unreliability (rater, subject, time-point) in a failed clinical trial using items of the Positive and Negative Syndrome Scale (PANSS)." J Clin Psychopharmacol 33(1): 109-117.	392	41.15 (SD = 9.9)	31.63%	patients meeting DSM-IV-TR criteria for diagnosis of schizophrenia	NIP on disease duration	NIP	USA	English
		262	NIP on age mean	20.6%	Treatment group; patients meeting DSM-IV-TR criteria for diagnosis of schizophrenia	NIP on disease duration	NIP	USA	English
		130	NIP on age mean	15.49%	Placebo group; patients meeting DSM-IV-TR criteria for diagnosis of schizophrenia	NIP on disease duration	NIP	USA	English
	Langeveld, J., et al. (2013). "Is there an optimal factor structure of the Positive and Negative Syndrome Scale in patients with first-episode psychosis?" Scand J Psychol 54(2): 160-165.	588	NIP on age mean	NIP on Gender	acutely psychotic patients meeting DSM-IV criteria for diagnosis of schizophrenia, schizophreniform disorder, schizoaffective disorder, brief psychotic episode, delusional disorder, affective psychosis with mood-incongruent psychotic features or psychotic disorder not otherwise specified	NIP on disease duration	In- and Outpatients	Norway& Denmark	Norwegian& Danish
	Rodriguez-Jimenez, R., et al. (2013). "Cognition and the five-factor model of the positive and negative syndrome scale in schizophrenia." Schizophr Res 143(1): 77-83.	201	38.0 (SD = 9.7)	31.34%	stable patients meeting DSM-IV criteria for diagnosis of schizophrenia	NIP on disease duration	Outpatients, Hospital Universitario 12 de Octubre, Madrid and Hospital Virgen de la Luz, Cuenca	Spain	Spanish
	Edgar, C. J., et al. (2014). "Reliability, validity and ability to detect change of the PANSS negative symptom factor score in outpatients with schizophrenia on select antipsychotics and with prominent negative or disorganized thought symptoms." Psychiatry Res 218(1-2): 219-224.	320	~40 (NIP on SD)	0.36	patients meeting DSM-IV-TR criteria for diagnosis of schizophrenia	~11.5 (NIP on SD)	Outpatients	International collected data	NIP (assumably different languages)
	Higuchi, C. H., et al. (2014). "Factor structure of the Positive and Negative Syndrome Scale (PANSS) in Brazil: convergent validation of the Brazilian version." Braz J Psychiatry 36(4): 336-339.	292	33.64 (SD = 11.07)	34.6%	patients meeting DSM-IV criteria for diagnosis of schizophrenia	10.70 (SD = 9.67)	Universidade Federal de Sa ̃ o Paulo (UNIFESP), Brazil; Hospital Luzia de Pinho Melo; Santa Casa de Miserico ́rdia de Sa ̃o Paulo, Brazil	Brazil	NIP (assumably Brazilian)
	Stefanovics, E. A., et al. (2014). "A cross-national factor analytic comparison of three models of PANSS symptoms in schizophrenia." Psychiatry Res 219(2): 283-289.	1460	40.51 (SD = 11.09)	0.26	patients meeting DSM-IV criteria for diagnosis of schizophrenia	NIP on disease duration	In- and Outpatients; international multicenter study	USA	English
		252	35.47 (SD = 9.42)	33.7%	patients meeting DSM-IV criteria for diagnosis of schizophrenia	NIP on disease duration	Outpatients; Psychiatric Institute of the University of Sao Paulo	Brazil	NIP (assumably Brazilian)
		498	50.03 (SD = 10.71)	32.7%	patients meeting DSM-IV criteria for diagnosis of schizophrenia	NIP on disease duration	Inpatients; Second Xiangya Hospital	China (Changsha)	Chinese
		522	49.41 (SD = 11.12)	33.7%	patients meeting DSM-IV criteria for diagnosis of schizophrenia	NIP on disease duration	Inpatients; Hui Long Guan Hospital in Beijing	China (Beijing)	Chinese
	Van Erp, T. G. M., et al. (2014). "Converting positive and negative symptom scores between PANSS and SAPS/SANS." Schizophrenia Research 152(1): 289-294.	176	NIP on Age	NIP on Gender	patients meeting DSM-IV-R criteria for diagnosis of schizophrenia	NIP on disease duration	NIP; recruited from 1 of 7 sites	NIP (assumable USA)	NIP (assumably English)
	Woodward, T. S., et al. (2014). "Symptom changes in five dimensions of the Positive and Negative Syndrome Scale in refractory psychosis." Eur Arch Psychiatry Clin Neurosci 264(8): 673-682.	610	36.68 (SD = 11.34)	0.39	patients meeting DSM-III-R or DSM-IV criteria for disease with refractory psychosis (schizophrenia, schizoaffecive disorder, bipolar disorder, major depression)	NIP on disease duration	Inpatients; Treatment Refractory Psychosis Program at Riverview Hospital, Port Coquitlam, British Columbia	Canada	English
	Anderson, A., et al. (2015). "Sparse factors for the positive and negative syndrome scale: which symptoms and stage of illness?" Psychiatry Res 225(3): 283-290.	3647	NIP on Age	NIP on Gender	patients with schizophrenia	NIP on disease duration	NIP; information gathered from 11 different studies	36 countries	several languages
	Fong, T. C. T., et al. (2015). "Psychometric validation of the consensus five-factor model of the Positive and Negative Syndrome Scale." Comprehensive Psychiatry 62: 204-208.	146	53.9 (SD = 8.4)	46.9%	patients meeting DSM-IV-TR criteria for diagnosis of schizophrenia	NIP on disease duration	NIP; mental health rehab hostel in Hong Kong	China	Chinese
	Xu, K., et al. (2015). "Preliminary analysis of positive and negative syndrome scale in ketamine-associated psychosis in comparison with schizophrenia." J Psychiatr Res 61: 64-72.	154	26.2 (SD = 9.4)	0.4	inpatients on early course of schizophrenia	2.13 (SD = 0.075)	NIP	China	NIP (assumably Chinese)
		522	49.4 (SD = 11.1)	0.34	inpatients of chronic schizophrenia	10.0 (SD = 9.5)	NIP	China	NIP (assumably Chinese)
	Best, M. W., et al. (2016). "Examination of the Positive and Negative Syndrome Scale factor structure and longitudinal relationships with functioning in early psychosis." Early Interv Psychiatry 10(2): 165-170.	240	22.16 (SD = 5.83)	22.9%	inpatients participating in early intervention in psychosis program	NIP on disease duration	Inpatients; Kingston, Ontario	Canada	NIP (assumably English)
	Dragioti, E., et al. (2017). "Could PANSS be a useful tool in the determining of the stages of schizophrenia? A clinically operational approach." J Psychiatr Res 86: 66-72.	170	40.7 (SD = 11.6)	36.5%	patients meeting DSM-V criteria for diagnosis of schizophrenia	NIP on disease duration	Inpatients directly prior to discharge& outpatients	Greece	Greek
	Hopkins, S. C., et al. (2017). "Understanding Antipsychotic Drug Treatment Effects: A Novel Method to Reduce Pseudospecificity of the Positive and Negative Syndrome Scale (PANSS) Factors." Innov Clin Neurosci 14(11-12): 54-58.	1710	NIP on Age	NIP on Gender	patients with acute exacerbation of schizophrenia	NIP on disease duration	NIP; information gathered from 5 different lurasidone treatment studies	NIP (assumable USA)	NIP (assumably English)
	Yehya, A., et al. (2017). "Validation of the Five-Factor Model of the Arabic Version of the Positive and Negative Syndrome Scale in Schizophrenia." Psychopathology 50(3): 211-218.	101	35.03 (SD = 9.99)	33.7%	patients meeting DSM-IV-TR criteria for diagnosis of schizophrenia	11.69 (SD = 8.98)	NIP (assumably inpatients)	several arabic countries, predominantly Qatar	formal Arabic
	Anderson, A. E., et al. (2018). "Bifactor Modeling of the Positive and Negative Syndrome Scale: Generalized Psychosis Spans Schizoaffective, Bipolar, and Schizophrenia Diagnoses." Schizophr Bull 44(6): 1204-1216.	5094	NIP on Age	NIP	patients with schizophrenia	NIP on disease duration	NIP; information gathered from 16 different studies	several countries	several languages
	Hopkins, S. C., et al. (2018). "Transformed PANSS Factors Intended to Reduce Pseudospecificity Among Symptom Domains and Enhance Understanding of Symptom Change in Antipsychotic-Treated Patients With Schizophrenia." Schizophr Bull 44(3): 593-602.	1710	NIP on Age	NIP	patients with acute exacerbation of schizophrenia	NIP on disease duration	NIP; information gathered from 5 different lurasidone treatment studies	NIP (assumable USA)	NIP (assumably English)
	Ivanova, E., et al. (2018). "Validation of the Russian Version of the Positive and Negative Syndrome Scale (PANSS-Ru) and Normative Data." Innov Clin Neurosci 15(9-10): 32-48.	40	NIP on Age	NIP	patients with schizophrenia, schizotypical disorder, brief psychotic disorder, bipolar disoder	NIP on disease duration	Inpatients	Russia& Belarus	Russian
		197	37.99 (SD =12.00)	0.49	inpatients: patients with schizophrenia, schizotypical disorder, brief psychotic disorder, bipolar disoder	NIP on disease duration	Inpatients	Russia& Belarus	Russian
		168	39.00 (SD = 11.70)	0.51	outpatients: patients with schizophrenia, schizotypical disorder, brief psychotic disorder, bipolar disorder	NIP on disease duration	Outpatients	Russia& Belarus	Russian
	Østergaard, S. D., et al. (2016). "PANSS-6: a brief rating scale for the measurement of severity in schizophrenia." Acta Psychiatr Scand 133(6): 436-444.	229	38.3 (NO SD presented)	0.26	NIP	NIP on disease duration	NIP	NIP	NIP
	Lin, C. H., et al. (2018). "Early improvement in PANSS-30, PANSS-8, and PANSS-6 scores predicts ultimate response and remission during acute treatment of schizophrenia." Acta Psychiatr Scand 137(2): 98-108.	270	38.5 (SD = 8.5)	46.3 %	patients meeting DSM-IV criteria for diagnosis of schizophrenia	NIP on disease duration	inpatients; data from 3 trials; all conducted in Kai-Syuan Psychiatric Hospital, Kaohsiung, Tai- wan	Taiwan	NIP (assumably Taiwanese)
	Lefort-Besnard, J., et al. (2018). "Patterns of schizophrenia symptoms: hidden structure in the PANSS questionnaire." Transl Psychiatry 8(1): 237.	218	NIP on age mean	29.36%	NIP	NIP on disease duration	NIP	International	several languages
	Østergaard, S. D., et al. (2018). "The Validity and Sensitivity of PANSS-6 in the Clinical Antipsychotic Trials of Intervention Effectiveness (CATIE) Study." Schizophr Bull 44(2): 453-462.	1493	NIP on Age	NIP on Gender	patients meeting DSM-IV criteria for diagnosis of chronic but non-refractory schizophrenia	NIP on disease duration	NIP	USA	English
	Østergaard, S. D., et al. (2018). "The validity and sensitivity of PANSS-6 in treatment-resistant schizophrenia." Acta Psychiatr Scand 138(5): 420-431.	56	NIP on Age	NIP on Gender	patients meeting DSM-IV criteria for diagnosis of treatment-resistant schizophrenia	NIP on disease duration	NIP	USA	English
	Fountoulakis, K. N., et al. (2019). "Staging of Schizophrenia With the Use of PANSS: An International Multi-Center Study." Int J Neuropsychopharmacol 22(11): 681-697.	2358	37.21 (SD = 11.87) 39	39.40%	patients meeting DSM-IV/-V criteria for diagnosis of schizophrenia	NIP on disease duration	Inpatients	International multicenter study	NIP
	Freitas, R., et al. (2019). "Can the Positive and Negative Syndrome scale (PANSS) differentiate treatment-resistant from non-treatment-resistant schizophrenia? A factor analytic investigation based on data from the Pattern cohort study." Psychiatry Res 276: 210-217.	1429	42.2 (SD = 11.50)	29.46%	stable patients meeting the diagnostic criteria of schizophrenia according to the DSM-IV-TR or ICD 10	15.08 (SD = 10.41)	NIP	8 different countries	several languages
		1020	42.78 (SD = 11.88)	31.7%	non-treatment resistant stable patients meeting the diagnostic criteria of schizophrenia according to the DSM-IV-TR or ICD-10	14.60 (SD = 10.91)	NIP	8 different countries	several languages
		409	40.13 (SD = 10.25)	23.7%	treatment resistant stable patients meeting the diagnostic criteria of schizophrenia according to the DSM-IV-TR or ICD-10	16.27 (SD = 8.93)	NIP	8 different countries	several languages
	Baandrup, L., et al. (2020). "Rasch analysis of the PANSS negative subscale and exploration of negative symptom trajectories in first-episode schizophrenia - data from the OPTiMiSE trial." Psychiatry Research 289: 112970.	446	26.0 (SD = 6.0)	0.3	patients meeting DSM-IV criteria for diagnosis of first episode of: schizophrenia, schizophreniform disorder or schizoaffective disorder	0.52 (SD = 0.52) (duration of first episode)	NIP; data from OPTiMiSE Trial	different countries	NIP
	Hashimoto, N., et al. (2020). "A pilot validation study of the Japanese translation of the Positive and Negative Syndrome Scale (PANSS)." Asian J Psychiatr 54: 102210.	10	37.9 (SD = 9.7)	0.4	patients meeting DSM-V criteria for diagnosis of schizophrenia	15.9 (SD = 9.6)	In- and Outpatients	Japan	Japanese
	Li, L., et al. (2021). "Validation of Chinese Version of Positive and Negative Syndrome Scale-6 in Clinical Setting: A Preliminary Study." Psychiatry and Clinical Psychopharmacology 31(4): 386-391.	216	41.76 (SD = 12.83)	45.4%	patients meeting ICD-10 criteria for diagnosis of schizophrenia	NIP on disease duration	Inpatients; Fourth People’s Hospital of Lianyungang, Jiangsu, China	China	Chinese
	Lim, K., et al. (2021). "Large-scale evaluation of the Positive and Negative Syndrome Scale (PANSS) symptom architecture in schizophrenia." Asian J Psychiatr 62: 102732.	3511	42.68 (SD = 12.35)	34.6%	patients meeting DSM-IV criteria for diagnosis of schizophrenia or classification of being UHR according CAARMS	16.63 (SD = 11.91)	NIP	USA, Singapur	English (possibly other languages as well)
	Kay, S. R. and S. Sevy (1990). "Pyramidical model of schizophrenia." Schizophr Bull 16(3): 537-545.	240	33.1 (SD = 10.21)	25.42%	patients meeting DSM-III criteria for diagnosis of schizophrenia	NIP on disease duration	Inpatients	USA, New York City	English
	Lepine, J. (1991). "Dimensions positives et négatives dans les schizophrénies." Les Cahiers de prisme 1: 23-29.	331	34.8 (SD = 10.5)	0.36	patients meeting DSM-III-R criteria for diagnosis of schizophrenia	NIP on disease duration	NIP	France, multicenter study	French
	Lindström, E. and L. von Knorring (1993). "Principal component analysis of the Swedish version of the Positive and Negative Syndrome Scale for schizophrenia." Nordic Journal of Psychiatry 47(4): 257-263.	120	37.8 (SD = 10.5)	32.5% (female)	patients meeting DSM-III-R criteria for diagnosis of chronic schizophrenia	NIP on disease duration	NIP	Sweden	Swedish
	Kawasaki, Y., et al. (1994). "Evaluation and interpretation of symptom structures in patients with schizophrenia." Acta Psychiatr Scand 89(6): 399-404.	70	26 (NIP on SD)	24.29%	patients meeting DSM-III-R criteria for diagnosis of schizophrenia or schizophreniform disorder	5 (NIP on SD)	In- and Outpatients; Department of Neuropsychia- try, Kanazawa University Hospital.	Japan	Japanese
	Higashima, M., et al. (1998). "P300 and the thought disorder factor extracted by factor-analytic procedures in schizophrenia." Biol Psychiatry 44(2): 115-120.	73	25.8 (NIP on SD)	24.66%	patients meeting DSM-III-R criteria for diagnosis of schizophrenia or schizoaffective disorders	NIP on disease duration	In- and Outpatients; Department of Neuropsychiatry, Kanazawa University Hospital	Japan	Japanese
	Klapal, M., et al. (1998). "[The 5 factor model of childhood schizophrenia]." Nervenarzt 69(3): 238-242.	44	NIP on Age	56.82%	patients diagnosed with childhood-onnset schizophrenia	NIP on disease duration	In- and Outpatients	Germany	German
	Lindenmayer, J. P., et al. (1994). "Five-factor model of schizophrenia. Initial validation." J Nerv Ment Dis 182(11): 631-638.	240	31 (NIP SD)	25.42%	patients meeting DSM-III criteria for schizophrenia	9 (NO SD)	Inpatients; selected hospital in New York City	USA, New York City	English
	Lindenmayer, J. P., et al. (1994). "A new five factor model of schizophrenia." Psychiatr Q 65(4): 299-322.	517	37.9 (NIP SD)	NIP on Gender	Baseline: patients meeting DSM-III criteria for schizophrenia	NIP on disease duration	NIP	USA& Canada	English (assumably just English, possibly French as well)
		507	NIP on Age	NIP on Gender	Wash-Out: patients meeting DSM-III criteria for schizophrenia	NIP on disease duration	NIP	USA& Canada	English (assumably just English, possibley French as well)
	Anıl Yağcıoğlu, A. E., et al. (1999). "Reliability and Validity of the Turkish version of the Positive and Negative Syndrome Scale (PANSS)." Türk Psikoloji Dergisi 14: 23-34.	100	35.1 (SD = 10.5)	0.59	patients meeting DSM-IV criteria for diagnosis of schizophrenia	11.7 (SD = 11.5)	In- and Outpatients	Turkey	Turkish
	Bunk, D., et al. (1999). "Symptom dimensions in the course of childhood-onset schizophrenia." Eur Child Adolesc Psychiatry 8 Suppl 1: I29-35.	44	13.0 (SD = 1.7)	0.625	onset: patients meeting DSM-IV criteria for schizophrenia (25 cases) or schizophreniform, schizoaffective, and affective disorder (19 cases)	NIP on disease duration	NIP	Germany	German
		33	53.8 (SD = 8.9)	0.625	follow-up: patients from above onset meeting DSM-IV criteria of schizophrenia	NIP on disease duration	NIP	Germany	German
	Lykouras, L., et al. (2000). "Five-factor model of schizophrenic psychopathology: how valid is it?" Eur Arch Psychiatry Clin Neurosci 250(2): 93-100.	258	31.9 (SD = 11.1)	22.5%	patients meeting DSM-III-R criteria for diagnosis of schizophrenic disorders	9.5 (SD = 7.8)	Inpatients	Greece	Greek
	Drake, R. J., et al. (2003). "The evolution of symptoms in the early course of non-affective psychosis." Schizophr Res 63(1-2): 171-179.	257	around 27 (NO SD)*	around 30%*	patients meeting DSM-IV criteria for schizophreniform disorder, schizophrenia, schizoaffective disorder, delusional disorder or psychosis not otherwise specified	NIP on disease duration	NIP	England	English
	Honey, G. D., et al. (2003). "The functional neuroanatomy of schizophrenic subsyndromes." Psychol Med 33(6): 1007-1018.	100	35 (SD = 9.2)	0.23	patients meeting DSM-IV criteria for diagnosis of schizophrenia	10.24 (SD = 10)	NIP;Bethlem Royal and Maudsley NHS Trust	England	English
	Lee, K. H., et al. (2003). "The five symptom dimensions and depression in schizophrenia." Psychopathology 36(5): 226-233.	105	35 (SD = 9.3)	30.48%	patients meeting DSM-IV criteria for diagnosis of schizophrenia	13 (SD = 9.02)	In- and Outpatients	Australia	English
	Lindenmayer, J. P., et al. (2004). "Effects of atypical antipsychotics on the syndromal profile in treatment-resistant schizophrenia." J Clin Psychiatry 65(4): 551-556.	157	40.8 (SD = 9.2)	15.3%	patients meeting DSM-III-R criteria for diagnosis of schizophrenia or schizoaffective disorder	19.5 (SD = 8.4)	Inpatients; psychiatric state hospitals in New York& South carolina	USA	English
	Reichenberg, A., et al. (2005). "Stability in schizophrenia symptoms over time: findings from the Mount Sinai Pilgrim Psychiatric Center Longitudinal Study." J Abnorm Psychol 114(3): 363-372.	215	75.5 (SD = 9.2)	56.4%	patients meeting DM-III-R/-IV criteria for diagnosis of chronic schizophrenia	NIP on disease duration	Inpatient (at baseline); Pilgrim Psychiatric Center	USA	English
	Kim, J. H., et al. (2012). "Evaluation of the factor structure of symptoms in patients with schizophrenia." Psychiatry Res 197(3): 285-289.	150	34.6 (SD = 10.0)	47.33%	patients meeting DSM-IV criteria for diagnosis of schizophrenia	8,7 (SD = 7.1)	Outpatients;	Republic of Korea	Korean
	Stochl, J., et al. (2014). "Multilevel ordinal factor analysis of the positive and negative syndrome scale (PANSS)." Int J Methods Psychiatr Res 23(1): 25-35.	507	42.2 (11.4)	33.7%	patients meeting ICD-10 criteria of schizophrenia or related psychotic disorder (F20–F29)	15.9 (SD = 10.3)	Outpatients; multicenter study (DIALOG study)	UK, Spain, Netherlands, Sweden, Germany, Switzerland	languages of the according countries
	Bentsen H, M. O., Notland TH, Boye B, Bjorge J, Bersbrygen AB, Oskarsson KH, Berg-Larsen R, Malt UF (1996). "The interrater reliability of the Positive and Negative Syndrome Scale (PANSS)." Int J Methods Psychiatr Res 6: 227-235.	13	44 (median age)	38.46%	patients meeting DSM-III-R criteria for diagnosis of schizophrenia (12) or schizoaffective disorder (1)	NIP on disease duration	Inpatients	Norway	Norwegian
	Levine, S. Z., et al. (2011). "Recommendations to improve the positive and negative syndrome scale (PANSS) based on item response theory." Psychiatry Res 188(3): 446-452	1882	NIP	29.4%	patients meeting DSM-III-R criteria for diagnosis of schizophrenia, schizophreniform disorder or schizoaffective disorder	NIP on disease duration	NIP	International (17 countries)	NIP
	Anderson, A. E., et al. (2017). "Disparity between General Symptom Relief and Remission Criteria in the Positive and Negative Syndrome Scale (PANSS): A Post-treatment Bifactor Item Response Theory Model." Innov Clin Neurosci 14(11-12): 41-53.	3647	NIP on Age	38.77%	patients with schizophrenia	NIP on disease duration	NIP	NIP	NIP
	Baandrup, L., et al. (2022). "Scalability of the Positive and Negative Syndrome Scale in first-episode schizophrenia assessed by Rasch models." Acta Psychiatrica Scandinavica 146(1): 21-35.	1073	NIP on Age	NIP on Gender	first-episode patients meeting DSM-IV or ICD-10 criteria of schizophrenia, schizophreniform disorder, or schizoaffective disorder	NIP on disease duration	NIP	3 European studies	NIP
	Marder, S. R., et al. (1997). "The effects of risperidone on the five dimensions of schizophrenia derived by factor analysis: combined results of the North American trials." J Clin Psychiatry 58(12): 538-546.	513	37 (SD = 10.3)	0.17	patients meeting DSM-III-R criteria for diagnosis of chronic schizophrenia	NIP on disease duration	NIP	North America	NIP (assumably English)
	Findling, R. L., et al. (2023). "An Optimized Version of the Positive and Negative Symptoms Scale (PANSS) for Pediatric Trials." J Am Acad Child Adolesc Psychiatry 62(4): 427-434.	118	14.26 (SD = 2.41)	0.35	youth patients with diagnosis of schizophrenia or schizoaffective disorder	NIP on disease duration	NIP	NIMH TEOSS study sample	NIP
	Hieronymus, F., et al. (2021). "Antipsychotic-placebo separation on the PANSS-6 subscale as compared to the PANSS-30: a pooled participant-level analysis." NPJ Schizophr 7(1): 41.	6685	NIP on Age	NIP on Gender	patients with diagnosis of schizophrenia or schizoaffective disorder treated with risperidone or paliperidone	NIP on disease duration	NIP	18 trials (international)	NIP
	Peralta, V., et al. (1995). "Positive and negative symptoms/syndromes in schizophrenia: reliability and validity of different diagnostic systems." Psychological medicine 25(1): 43-50.	100	35.8 (SD=12.7)	0.31	patients meeting DSM-III-R criteria for diagnosis of schizophrenia	10.4 (SD = 8.9)	Inpatients	Spain	Spanish
	Vollema, M. G., et al. (1995). "Negative symptoms: A unidimensional construct related to frontal lobe deficits." Tijdschrift voor Psychiatrie 37(8): 615-628.	46	31 (SD = 8.21)	32.61%	patients meeting DSM-III criteria for diagnosis of schizophrenia	NIP on disease duration	Inpatients (42) and outpatient (4)	Netherlands	Dutch
	Mohr, P. E., et al. (2004). "The heterogeneity of schizophrenia in disease states." Schizophrenia research 71(1): 83-95.	663	38.3 (NO SD presented)	31.1%	patients with chronic schizophrenia	16.3 (No SD presented)	In- and Outpatients	USA	English
	Villalta-Gil, V., et al. (2006). "Four symptom dimensions in outpatients with schizophrenia." Comprehensive psychiatry 47(5): 384-388.	219	39.6 (SD = 11.97)	0.35	patients meeting DSM-IV criteria for diagnosis of schizophrenia	16.52 (SD = 10.13)	Outpatients; Sant Joan de De ́u–Mental Health Services Network, Barcelona area	Spain	Spanish
	Ruhrmann, S., et al. (2007). "Efficacy of flupentixol and risperidone in chronic schizophrenia with predominantly negative symptoms." Progress in neuro-psychopharmacology & biological psychiatry 31(5): 1012-1022.	144	40.39 (SD = 11.98)	37.5%	patients meeting ICD-10 criteria for diagnosis of schizophrenia	11.39 (SD = 9.99)	In- and Outpatients; Multicenter	Austria& Germany	German
	Tirupati, S. N., et al. (2006). "Psychopathology in never-treated schizophrenia." Comprehensive psychiatry 47(1): 1-6.	143	47 (SD = 16.3)	50.35%	patients with never-treated schizophrenia	10.7 (SD = 9.1)	NIP	India	Indian
	Ruiz-Veguilla, M., et al. (2008). "Neurodevelopmental markers in different psychopathological dimensions of first episode psychosis: the ESPIGAS study." European psychiatry : the journal of the Association of European Psychiatrists 23(8): 533-540.	87	27 (SD = 10)	0.37	patients with psychosis (DSM-IV 295-298)	NIP on disease duration	In- and Outpatients	Spain	Spanish
	Thokagevistk, K., et al. (2016). "Validation of disease states in schizophrenia: comparison of cluster analysis between US and European populations." Journal of market access & health policy 4.	1208	NIP on Age	NIP on Gender	patients meeting DSM-IV criteria for diagnosis of schizophrenia	NIP on disease duration	NIP	France, Germany, Britain	French, German, English
	Grover, S., et al. (2018). "Factor analysis of symptom dimensions (psychotic, affective and obsessive compulsive symptoms) in schizophrenia." Asian journal of psychiatry 38: 72-77.	181	34 (SD = 11.91)	46.4%	patients meeting DSM-IV criteria for diagnosis of schizophrenia	10.78 (SD = 8,63)	In- and Outpatients; tertiary care hospital in North India	India	NIP (assumably Indian)
	Petruzzelli, M. G., et al. (2018). "Early onset first episode psychosis: dimensional structure of symptoms, clinical subtypes and related neurodevelopmental markers." European child & adolescent psychiatry 27(2): 171-179.	60	14 (SD = 2.88)	38.3%	patients meeting DSM-IV criteria for diagnosis of early onset first episode schizophrenia spectrum psychosis (schizophrenia, schizophreniphorm disorder, schizoaffective disorder, psychosis not otherwise specified)	0.27 (SD = 0.15)	Inpatients; Child Neuropsychiatry Unit, Department of Basic Medical Sciences, Neurosciences and Sense Organs, University of Bari “Aldo Moro”	Italy	Italian
	Medvedev, O. N., et al. (2021). "A novel way to quantify schizophrenia symptoms in clinical trials." European journal of clinical investigation 51(3): e13398.	107	NIP on Age	NIP on Gender	patients with chronic schizophrenia	12.2 (SD = 8.9)	NIP	Australia& Switzerland	NIP
	Chen, J., et al. (2020). "Neurobiological Divergence of the Positive and Negative Schizophrenia Subtypes Identified on a New Factor Structure of Psychopathology Using Non-negative Factorization: An International Machine Learning Study." Biological psychiatry 87(3): 282-293.	490	33.82 (SD = 10.28)	32.0%	patients meeting DSM-IV criteria for diagnosis of schizophrenia	9.13 (SD = 8.98)	In- and Outpatients	International collected data	several languages
	Walsh-Messinger, J., et al. (2018). "Factor Structure of the Positive and Negative Syndrome Scale (PANSS) Differs by Sex." Clin Schizophr Relat Psychoses 11(4): 207-213.	123	31.85 (SD = 10.79)	0	patients meeting DSM-IV criteria for diagnosis of schizophrenia or schizoaffective disorder	NIP on disease duration	Inpatients	USA	English
		74	33.24 (SD = 8.88)	1	patients meeting DSM-IV criteria for diagnosis of schizophrenia or schizoaffective disorder	NIP on disease duration	Inpatients	USA	English
	Peitl, V., et al. (2017). "Depressive symptoms in schizophrenia and dopamine and serotonin gene polymorphisms." Prog Neuropsychopharmacol Biol Psychiatry 77: 209-215.	300	39.60 (SD = 14.07)	27.3%	patients meeting DSM-IV-TR criteria for diagnosis of schizophrenia	1.86 (SD = 0.89)	Inpatients; Sestre Milosrdnice University Hospital Center	Croatia	Croatian
	Leucht, S., et al. (2006). "Linking the PANSS, BPRS, and CGI: clinical implications." Neuropsychopharmacology : official publication of the American College of Neuropsychopharmacology 31(10): 2318-2325.	2654	NIP on Age	NIP on Gender	patients meeting DSM-III-R/ DSM-IV criteria for schizophrenia, schizoaffective disorder or schizophreniform disorder	NIP on disease duration	NIP	International	several languages
	Leucht, S., et al. (2013). "Equipercentile linking of the BPRS and the PANSS." Eur Neuropsychopharmacol 23(8): 956-959.	4031	37.0 (SD = 11.6)	33.47%	patients meeting DSM-III-R/ DSM-IV criteria for schizophrenia, schizoaffective disorder or schizophreniform disorder	NIP on disease duration	In- and Outpatients	International (6 medication trials)	NIP (assumably multiple languages)
	Hieronymus, F., et al. (2023). "Initial severity of the Positive and Negative Syndrome Scale (PANSS)-30, its main subscales plus the PANSS-6, and the relationship to subsequent improvement and trial dropout: a pooled participant-level analysis of 18 placebo-controlled risperidone and paliperidone trials." Translational psychiatry 13(1): 191.	6685	38.1 (SD = 12.3)	33.6%	patients with diagnosis of schizophrenia or schizoaffective disorder	NIP on disease duration	NIP	18 trials (international)	several languages
	*no precise information provided by the authors; Abbreviation: NIP = no information provided
