# Supplementary material for: COSMIN systematic review and meta-analysis of the measurement properties of the Positive and Negative Syndrome Scale (PANSS)
Source: eClinicalMedicine. 2025 Apr 11;82:103155. doi: 10.1016/j.eclinm.2025.103155 (PMC12008685; doi:10.1016/j.eclinm.2025.103155)
Supplement: Appendix S8 [file mmc8.xlsx]

## Sheet: Tabelle1
	Appendix 8. Information on feasibility
	Feasibility aspects	PANSS (Positive and Negative Syndrome Scale)
	patient´s comprehensibility	not applicable (due to the PANSS being a ClinROM)
	clinician´s comprehensibility	application of the PANSS might be challenging for inexpierenced users; rater trainings are required;
	Type and ease of administrations	clinical interview, see 'Completion time' and 'Availability in different setting' below
	Length of the instrument	30 items
	Completion time	30-50 mins (according to Kay et al. 1987)
	Patient’s required mental and physical ability level	no specific level required
	Ease of standardization	Structured clinical interview (SCI-PANSS) for PANSS simplifies standardization; rater trainings (e.g. provided by PANSS institute) make the standardization laborious
	Ease of score calculation	score calculation by adding up item/subscale ratings; 30 points must always be deducted from PANSS scores when calculating percentage changes
	Copyright	PANSS institute as copyright holder, usage of the scale needs licensing
	Cost of an instrument	PANSS Technical Manual ($96,40), 25 PANSS Rating and Profile Forms ($90,80)
	Required equipment	none except for rating forms
	Availability in different settings	analog form, good in research setting, over 40 official language versions, clinical use problematic due to the instruments lenght
	Regulatory agency’s requirement for approval	none for the assessment of the PANSS, PANSS ratings necessary for EMA drug approval
